# Supplementary material for: The Future Positive micro-intervention protocol: A program aiming to increase a healthy life-style among employees with a low socio-economic position
Source: Front Public Health. 2022 Sep 23;10:832447. doi: 10.3389/fpubh.2022.832447 (PMC9540196; doi:10.3389/fpubh.2022.832447)
Supplement: Supplementary materials — Acyclic behavioral change diagrams for the performance objectives of the future positive micro-intervention. [file Data_Sheet_1.ZIP]

Archive with 7 entries (7 files):
- PO1.pdf
- PO2.pdf
- PO3.pdf
- PO4.pdf
- PO5.pdf
- PO6.pdf
- PO7.pdf
